# Supplementary material for: Comprehensive genomic analysis of the CNGC gene family in Brassica oleracea: novel insights into synteny, structures, and transcript profiles
Source: BMC Genomics. 2017 Nov 13;18:869. doi: 10.1186/s12864-017-4244-y (PMC5683364; doi:10.1186/s12864-017-4244-y)
Supplement: Supplementary file 1 — List of truncated gene accessions discarded during preliminary investigation. (XLSX 9 kb) [file 12864_2017_4244_MOESM1_ESM.xlsx]

## Sheet: Additional file 1
Additional file 1: List of truncated gene accessions discarded during preliminary investigation
Accession	Locus	Strand	Transcript (bp)	Exons	Protein length (A. as)	Domain
Bo1g001000	C1: 1,449-1,625	reverse	177	1	58	No/ PTHR10217
Bo3g005110	C3: 1,956,031-1,956,587	forward	557	2	99	No/ PTHR10217
Bo3g052670	C3: 20,802,976-20,804,536	forward	1239	5	412	Ion_trans
Bo5g001380	C5: 206,348-207,695	forward	438	3	145	No/ PTHR10217
Bo5g104990	C5: 33,415,496-33,416,054	reverse	342	2	113	PTHR10217
Bo6g074480	C6: 21,615,284-21,619,156	reverse	1443	8	480	Ion_trans
Bo8g027170	C8: 7,780,841-7,781,396	forward	300	2	99	No/PTHR10217
Bo9g001000	C9: 728-2,075	reverse	414	3	137	No/PTHR10217
