# Supplementary material for: Comprehensive genomic analysis of the CNGC gene family in Brassica oleracea: novel insights into synteny, structures, and transcript profiles
Source: BMC Genomics. 2017 Nov 13;18:869. doi: 10.1186/s12864-017-4244-y (PMC5683364; doi:10.1186/s12864-017-4244-y)
Supplement: Supplementary file 5 — Syntenic ancestral block structure between A. thaliana and three sub-genomes of B. oleracea and B. rapa. (XLSX 10 kb) [file 12864_2017_4244_MOESM5_ESM.xlsx]

## Sheet: Additional file 5
Additional file 5: Syntenic ancestral block structure between A. thaliana and three sub-genomes of B. oleracea and B. rapa.
A. thaliana		B. oleracea				B. rapa
START A	Original Block	LF	MF1	MF2	Potential overlap/tandem repeats	LF	MF1	MF2
AT4G01010	O	x	BoCNGC1	x	x	x	Bra000937	x
AT2G46430	J	x	BoCNGC2	x	x	Bra004537	X	x
		BoCNGC3				Bra034281	X	x
AT2G23980	I	BoCNGC5	BoCNGC4	x	x	Bra032132	Bra039221	x
AT4G30560	U	x	BoCNGC6	x	x	x	Bra024067	x
AT5G57940	W	x	BoCNGC7	x	x	x	Bra020402	x
AT1G15990	A	BoCNGC8	x	x	x	Bra026086	x	x
AT2G28260	I	x	BoCNGC9	x	x	x	Bra011963	x
AT4G30360	U	BoCNGC10	x	x	x	Bra011186	x	x
AT2G24610	I	BoCNGC11		x	x	Bra032081	x	x
AT2G24610	I		BoCNGC12	x	x	x	Bra007839	x
AT5G14870	R	BoCNGC13	x	x	x	Bra008733	x	x
AT3G48010	M	BoCNGC14	x	x		Bra018089	x	x
AT5G54250	W		BoCNGC15	x	x
AT5G54250	W	BoCNGC16	x	x	x	Bra003001	x	Bra022702
AT5G15410	R	BoCNGC17	x	x	x	Bra008699	x	x
AT3G17690	F	BoCNGC25	BoCNGC18	BoCNGC24	BoCNGC22	Bra022232 Bra022233 Bra022235	Bra021266 Bra021265	Bra001676 Bra001678
AT3G17700	F	BoCNGC26	BoCNGC19	BoCNGC21	BoCNGC20
		BoCNGC23	x	x	x	Bra029958	x	x
