# Supplementary material for: Comprehensive genomic analysis of the CNGC gene family in Brassica oleracea: novel insights into synteny, structures, and transcript profiles
Source: BMC Genomics. 2017 Nov 13;18:869. doi: 10.1186/s12864-017-4244-y (PMC5683364; doi:10.1186/s12864-017-4244-y)
Supplement: Supplementary file 6 — Synteny of BoCNGC in other plant species. (XLSX 18 kb) [file 12864_2017_4244_MOESM6_ESM.xlsx]

## Sheet: Additional file 6
Additional file 6: Synteny of BoCNGC in other plant species. The block information here reflects that a particular conserved gene is part of huge, large, or small conserved region/colinear block between the two species.
B. oleracea (Gene1)	Gene2	Species	Common name	Chromosome	Start	stop	Block	Score	E-value	Ka	Ks	anchors
BoCNGC2	CA08g08380	Capsicum annuum cv CM334	Hot pepper	scaf_986	169023	171272	small block	265	0	0.37	0	7
	p5_sc00050.V1.gene161	Elaeis guineensis	Oil Palm	EG5_Chr7	7493612	7510998	small block	298	4e-110	0	0	8
BoCNGC9	Eucgr.J00912	Eucalyptus grandis BRASUZ1	Eucalyptus	10	9934309	9937433	small block	285	0	0.28	0	8
BoCNGC10	p5_sc00019.V1.gene412	Elaeis guineensis	Oil Palm	EG5_Chr8	37467522	37473963	small block	362	3e-53	0	0	10
	p5_sc00005.V1.gene710	Elaeis guineensis	Oil Palm	EG5_Chr2	45986303	45993891	small block	351	3e-88	0	0	10
	p5_sc00042.V1.gene155	Elaeis guineensis	Oil Palm	EG5_Chr2	53191624	53215235	large block	476	2e-66	0	0	13
BoCNGC12	p5_sc00019.V1.gene412	Elaeis guineensis	Oil Palm	EG5_Chr8	37467522	37473963	small block	208	3e-97	0	0	6
BoCNGC15	GSVIVT01014442001	Vitis vinifera	Grape vine	chr19	3815127	3826657	small block	219	3e-37	0	0	6
	Thecc1EG031305	Theobroma cacao	cacao	scaf_7	4121161	4128522	large block	728	2e-139	0.2	0	21
	Solyc10g006800.2	Solanum lycopersicum	Tomato	SL2.40ch10	1246687	1240517	large block	430	9e-89	0.25	3.99	13
	Sobic.003G317700	Sorghum bicolor	Sorgham	Chr03	64554694	64559288	small block	290	0	0	0	8
	Phvul.005G086600	Phaseolus vulgaris	Common bean	Chr05	23026002	23035011	large block	386	0	0	0	11
	Potri.001G407800	Populus trichocarpa	western poplar	Chr01	43033745	43041031	large block	455	8e-07	0	0	13
	ppa002333m	Prunus persica	peach	sca4	11487015	11492197	large block	701	9e-165	0.2	2.84	20
	LOC_Os01g57370	Oryza sativa	rice	Chr1	33168429	33172643	small block	310	0	0.3	0	9
	Medtr2g081110	Medicago truncatula strain A17	(barrel medic)	chr2	34012170	34016270	large block	454	1e-08	0.26	0	13
	Glyma.12G219000		soyabean	Chr12	37844946	37854583	large block	437	2e-134	0.21	0	12
	mrna24989	Fragaria ananassa	STRAWBERRY	LG3	11386684	11393728	small block	261	8e-32	0.11	2.27	7
	Eucgr.F03358	Eucalyptus grandis BRASUZ1		chr6	42454160	42464620	large block	787	3e-62	0.18	4.07	22
	C.cajan_13830	Cajunus cajan	(pigeon pea)	Chr CcLG10	5237548	5228541	small block	321	9e-33	0.2	0	9
	138056	Cicer arietinum	chickpea	chr1	16417671	16431762	large block	473	0	0.24	0	13
	Bradi2g51836	Brachypodium distachyon line Bd21	purple false	Bd2	51446140	51449905	small block	208	0	0.3	0	6
	16053044	Lyrate rockcress	lyrate rock	sca8	16424857	16420411	small block	369	0	0.04	0.41	10
	Bv4u_091740_qpuw	Amaranthus hypochondriacus	prince's-feather	Chr scaffold_263	346613	348374	small block	343	4e-34	0	0	9
	Carubv10026031m	Capsella rubella	capsella	scaf_8	8125959	8130725	huge block	13128	1e-75	0.06	0.48	339
	orange1.1g005469m	Citrus sinensis	sweet orange	scaf_00012	866324	872183	large block	484	0	0.18	3.04	14
	CA10g00390	Capsicum annuum cv CM334	Hot pepper	scaf_1110	450563	463074	small block	245	5e-138	0.25	3.32	7
	NNU_020817-RA	Nelumbo nucifera	(sacred lotus)	megascaf_1	121893338	121899557	large block	512	0	0.21	0	16
	Pbr024824.1	Pyrus bretschneideri	pear	scaf_393.0	16675	24021	small block	227	1e-100	0.21	3.38	6
	Pm011649	Prunus mume	Chinese plum	Pm3	12556515	12561650	large block	454	0	0.19	3.03	13
BoCNGC16	GSVIVT01014442001	Vitis vinifera	grape vine	chr19	3815127	3826657	small block	258	1e-111	0	0	7
	Thecc1EG031305	Theobroma cacao	cacao	scaf_7	4121161	4128522	small block	333	8e-91	0.2	0	9
	Potri.001G407800	Populus trichocarpa	western poplar	Chr01	43033745	43041031	small block	218	3e-107	0	0	6
	ppa002333m	Prunus persica	peach	sca4	11487015	11492197	small block	252	1e-101	0.19	2.57	7
	LOC_Os01g57370	Oryza sativa	rice	Chr1	33168429	33172643	small block	228	0	0.3	0	7
	Glyma.12G219000	Glycin max	Soybean	Chr12	37844946	37854583	small block	260	2e-104	0.21	0	7
	mrna24989	Fragaria ananassa	straberry	LG3	11386684	11393728	small block	253	6e-94	0.1	0	7
	C.cajan_13830	Cajanus cajan	pigeon pea	CcLG10	5237548	5228541	small block	254	0	0.19	3.9	7
	138056	Cicer arietinum	chickpea	chr1	16417671	16431762	small block	260	9e-101	0.24	0	7
	scaffold00003.425	Amborella trichopoda	Amborella	scaffold00	9938572	9959937	small block	255	3e-61	0.29	0	8
	16053044	Arabidopsis lyrata	lyrate rock	sca8	16424857	16420411	huge block	18016	2e-32	0.04	0.41	462
	Bv4u_091740_qpuw	Beta vulgaris	sugerbeet	Bvchr4_un	323323	346470	small block	224	1e-100	0	0	6
	Carubv10026031m	Capsella rubella	pink shepherd's-purse	scaf_8	8125959	8130725	huge block	17707	9e-08	0.06	0.46	455
	orange1.1g005469m	Citrus sinensis	sweet orange	scaf_00012	866324	872183	small block	295	6e-104	0	0	8
	p5_sc00154.V1.gene121	Elaeis guineensis	OIL PALM	EG5_Chr1	61391887	61393156	small block	205	3e-42	0	0	6
	NNU_020817-RA	Nelumbo nucifera	sacred lotus	megascaf_1	121893338	121899557	small block	315	4e-94	0.2	0	9
	Pbr024824.1	Pyrus bretschneideri	pear	scaf_393.0	16675	24021	small block	293	2e-98	0.2	2.38	8
	Pm011649	Prunus mume	Chinese plum	Pm3	12556515	12561650	small block	289	5e-100	0.19	2.73	8
BoCNGC17	GSVIVT01011487001	Vitis vinifera	grape vine	chr14	29997682	29993193	huge block	2319	0	0.19	2.35	64
	Thecc1EG018690	Theobroma cacao	cacao	scaf_4	17272404	17277197	large block	854	3e-14	0.16	3.09	23
	PGSC0003DMC400002609	Solanum tubersom	potato	chr2	67042050	67045618	large	583	6e-160)	0.18	2.82	18
	Solyc02g088560.2	Solanum lycopersicum	tomato	SL2.40ch02	45189865	45186403	large	1189	3e-26	0.18	3.12	33
	29630.m000776	Ricinus communis	castor bean	29630	15697	17808	small	258	0	0.23	0	7
	Phvul.008G036200	Phaseolus vulgaris	common bean	Chr08	3014662	3021288	small	285	0	0.18	3.76	8
	Potri.017G089800	Populus trichocarpa	western poplar	Chr17	10685838	10690733	large	638	9e-85	0.16	2.45	18
	ppa002126m	Prunus persica	peach	sca3	19241118	19244166	huge block	2945	4e-20	0.19	2.18	82
	Gorai.006G012500	Gossypium raimondii	cotton	chr6	2661651	2656338	small	207	5e-56	0	0	6
	Gorai.012G050600	Gossypium raimondii	cotton	chr12	6577518	6580704	large block	359	3e-81	0	0	11
	Glyma.18G263900	Glycin max	Soybean	Chr18	54907058	54912936	large block	381	6e-38	0.18	2.72	11
	Eucgr.I01988	Eucalyptus grandis BRASUZ1	Eucalyptus	scaffold_9	29648986	29653486	small block	255	0	0.18	2.12	7
	Eucgr.J01368	Eucalyptus grandis BRASUZ1	Eucalyptus	scaffold_1	16657372	16661933	large block	476	4e-87	0.24	2.37	13
	16965058	Cucumis sativus	CUCUMBER	sca1142	169862	173899	small block	310	4e-44	0.18	2.88	9
	C.cajan_18775	Cajanus cajan	PIGEONPEA	CcLG07	15654376	15649128	small block	233	0	0.16	3.23	7
	16038467	A. lyrata	LYRATE ROCKCRESS	sca6	6284441	6281137	huge block	26824	4e-175	0.03	0.49	682
	Carubv10000276m	Capsella rubella	CAPSELLA	scaf_6	5052588	5056384	huge block	26248	6e-158	0.03	0.51	666
	orange1.1g005964m	Citrus sinensis	SWEET ORANGE	scaf_00015	1510501	1513955	small block	255	2e-106	0	0	7
	Cla016535	Citrullus lanatus	WATERMELON	Chr11	22292164	22298151	large block	398	5e-90	0.24	2.34	11
	CA02g27750	Capsicum annuum cv CM334	HOT PEPPER	scaf_206	2786319	2790280	large block	871	0	0.17	0	24
	p5_sc00151.V1.gene65	Elaeis guineensis	OIL PALM	EG5_Chr6	4579898	4590555	small block	253	2e-35	0.24	3.25	7
	P5_SC00227.V1.GENE85	Elaeis guineensis	OIL PALM	EG5_Chr13	4115516	4117147	small block	224	2e-116	0	0	6
	p5_sc00118.V1.gene167	Elaeis guineensis	OIL PALM	EG5_Chr1	45640575	45642003	small block	210	1e-61	0	0	6
	Pbr038366.1	Pyrus bretschneideri	PEAR	scaf_80.0	301279	304850	small block	225	1e-179	0.2	2.74	6
	Pbr006394.1	Pyrus bretschneideri	PEAR	scaf_133.0	31488	35722	small block	248	1e-13	0.22	2.55	7
	Pm015983	Prunus mume	Chinese plum	Pm4	22531216	22534266	huge block	2110	8e-19	0.29	2.04	58
BoCNGC18	Potri.015G033900	Populus trichocarpa	western poplar	Chr15	2808538	2824047	large block	406	9e-09	0.46	1.7	12
	Potri.012G038700	Populus trichocarpa	western poplar	Chr12	3420369	3434999	large block	508	0	0.35	1.85	15
	16036408	A. lyrata	LYRATE ROCKCRESS	sca3	7539617	7542783	huge block	17570	0	0.25	0.55	459
	Carubv10015585m	Capsella rubella	CAPSELLA	scaf_3	6154056	6157358	huge block	17347	2e-113	0.26	0.56	449
BoCNGC19	mrna09298	Fragaria ananassa	STRAWBERRY	LG5	9570017	9576804	large block	514	4e-126	0.4	2.58	15
BoCNGC20	Potri.012G038700	Populus trichocarpa	western poplar	Chr12	3420369	3434999	large block	856	6e-97	0.29	2.4	24
	16036408	A. lyrata	LYRATE ROCKCRESS	sca3	7539617	7542783	huge block	41239	2e-85	0.15	0.55	1051
	Carubv10015585m	Capsella rubella	CAPSELLA	scaf_3	6154056	6157358	huge block	41439	1e-130	0.17	0.56	1053
BoCNGC21	Potri.015G033900	Populus trichocarpa	western poplar	Chr15	2808538	2824047	large block	419	4e-120	0.3	1.72	12
	Potri.012G038700	Populus trichocarpa	western poplar	Chr12	3420369	3434999	large block	641	6e-61	0.27	2.21	18
	mrna09298	Fragaria ananassa	STRAWBERRY	LG5	9570017	9576804	large block	677	5e-69	0.26	2.31	19
	16036408	A. lyrata	LYRATE ROCKCRESS	sca3	7539617	7542783	huge block	32046	6e-81	0.14	0.5	825
	Carubv10015585m	Capsella rubella	CAPSELLA	scaf_3	6154056	6157358	huge block	32233	6e-139	0.15	0.53	826
