# Supplementary material for: Comprehensive genomic analysis of the CNGC gene family in Brassica oleracea: novel insights into synteny, structures, and transcript profiles
Source: BMC Genomics. 2017 Nov 13;18:869. doi: 10.1186/s12864-017-4244-y (PMC5683364; doi:10.1186/s12864-017-4244-y)
Supplement: Supplementary file 12 — Functional annotation of the identified conserved MEME motifs. (XLSX 10 kb) [file 12864_2017_4244_MOESM12_ESM.xlsx]

## Sheet: Additional file 12
Additional file 12: Functional annotation of the identified conserved MEME motifs.
Motif	Length	Sequence	Function 1	Function 2
1	58	VRLEEMRVKRRDTEQWMHHRMLPEDIRERVRRYEQYKWAATRGVDEENLFHNMPKDLR	Unknown,	Peptidase_C50 in BoCNGC17	Aminopep in BoCNG24/ 25	DNA_pol3_tau_4 in BoCNGC2
2	37	ILDAICERLKPCTYTEGSYIVHEGDPVEEMVFIIRGH	cNMP binding
3	28	QVQHTFRYYSHQWRTWAACFIQAAWRRY	IQ
4	32	NLLTYMLASHVVGACWYLLGIQRVNKCWRHAC	Ion transport
5	36	TSTYWGEVMFTMGICISGLLLFALLIGNMQNYLQSL	Ion transport
6	36	NGPSSTRTVKCVTEVEAFALSAEDLKFVASQFRRLH	Unknown
7	42	PSSRVFGRGELVDDPKKIAKHYLQGYFIIDLLAVLPLPQIMI	Ion transport
8	40	IMDPHSKFVQMWNKFFAFSCILAIFVDPLFFYLPSVNDNC	Protein of unknown function
9	26	GGFFNVCPLKEGDFCGEELLTWCLEP	Unknown
10	26	HTNFFTKYFYCLWWGFQQISTLGQNQ	Ion transport
