# Supplementary material for: Comprehensive genomic analysis of the CNGC gene family in Brassica oleracea: novel insights into synteny, structures, and transcript profiles
Source: BMC Genomics. 2017 Nov 13;18:869. doi: 10.1186/s12864-017-4244-y (PMC5683364; doi:10.1186/s12864-017-4244-y)
Supplement: Supplementary file 15 — Table showing the details of protein-protein interaction, and available mutant information for Arabidopsis CNGC-encoded proteins. The information was obtained from AtPID. (XLSX 37 kb) [file 12864_2017_4244_MOESM15_ESM.xlsx]

## Sheet: Additional file 15
Additional file 15: Table showing the details of protein-protein interaction, and available mutant information for Arabidopsis CNGC-encoded proteins. The information was obtained from AtPID.
				Mutant information			Predicted PPI				Predicted Functional association
	Gene	Accessoin	Subcellar localization	Related Mutant	Phenotype	Source	Partner	Annotation	Experiment/Evidence	Source	Partner	Description	Association type
	ATCNGC01	AT5G53130	plasma membrane	M1627 (seelding)	confer Pb2+ tolerance	Sunkar et al. 200	AT2G27030(CAM5)	CAM5 (CALMODULIN 5); calcium ion binding	Expression in yeast/PCA	Ali et al. 2006	AT3G43810 (ATCAM7)	EF hand domain protein encodes a calmodulin. Can functionally complement a yeast CaM mutant	Ortholog interaction
							AT3G48260(WNK3)	WNK3; kinase/ protein kinase	split-ubiquitin yeast two-hybrid screen/PCA	Jones et al. 2014	AT2G46430 (ATCNGC3)	Encodes a cyclic nucleotide gated channel, downstream component of the signaling pathways leading to hypersensitive response (HR) resistance.	Phylogenetic
							AT1G01340(CNGC10)	CYCLIC NUCLEOTIDE GATED CHANNEL 10	mating-based split ubiquitin assays/PCA	Chen et al. 2012	AT1G01340(ATCNGC10)	CYCLIC NUCLEOTIDE GATED CHANNEL 10	Co-expression/ Phylogenetic
							AT1G14700(PAP3)	PAP3 (PURPLE ACID PHOSPHATASE 3); acid phosphatase/ protein serine/threonine phosphatase	split-ubiquitin yeast two-hybrid screen/PCA	Jones et al. 2014
							AT2G02040(PTR2)	PTR2 (PEPTIDE TRANSPORTER 2); dipeptide transporter/ high affinity oligopeptide transporter/ nitrate transmembrane transporter/ peptide transporter/ transporter/ tripeptide transporter	mating-based split ubiquitin assays/PCA	Chen et al. 2012
	ATCNGC02	AT5G15410		M1827 (Leaf)	hypersensitive response/gene-for-gene resistance	Yu et al. 1998	AT3G51920(CAM9)	CAM9 (CALMODULIN 9); calcium ion binding	expressed in Escherichia coli and the yeast Saccharomyces cerevisiae/PCA	Zielinski et al. 2002	AT2G24610 (ATCNGC14)	CYCLIC NUCLEOTIDE-GATED CHANNEL 14	Co-expression
				M5062 (Leaf)	hypersensitive response/gene-for-gene resistance	Ali et al. 2007	AT4G14640(CAM8)	CAM8 (CALMODULIN 8); calcium ion binding					Gene Fusion
	ATCNGC03	AT2G46430		M3540 (Embryo)	embryo lethal (unconfirmed)	http://genetrap.cshl.org/servlet/TrQuickSearch?GetLine=GT15022					AT1G01340 (ATCNGC10)	CYCLIC NUCLEOTIDE-GATED CHANNEL 10	Gene Fusion/Phylogenetic
											AT5G14870 (ATCNGC18)	CYCLIC NUCLEOTIDE-GATED CHANNEL 18	Gene Fusion
											AT5G53130 (ATCNGC1)	CYCLIC NUCLEOTIDE-GATED CHANNEL 1	Phylogenetic
	ATCNGC04	AT5G54250		M1828 (Leaf)	HR/functional complementation of dnd2-1 plants	Yu et al. 2000	AT5G38480(GRF3)	GRF3 (GENERAL REGULATORY FACTOR 3); ATP binding / protein binding / protein phosphorylated amino acid binding	Affinity Capture-MS	Shin et al. 2011	AT4G14390	ankyrin repeat family protein	Gene Fusion
	ATCNGC05	AT5G57940					AT5G65430(GRF8)	GRF8 (GENERAL REGULATORY FACTOR 8); protein binding / protein phosphorylated amino acid binding	Affinity Capture-MS	Shin et al. 2011
							AT1G79940(ATERDJ2A)	ATERDJ2A; heat shock protein binding / unfolded protein binding	mating-based split ubiquitin assays/PCA	Chen et al. 2012	AT5G39710	EMBRYO DEFECTIVE 2745	Gene Fusion
							AT1G65380(CLV2)	CLV2 (clavata 2); protein binding / receptor signaling protein
							AT4G23180(CRK10)	CRK10 (CYSTEINE-RICH RLK10); ATP binding / kinase/ protein kinase/ protein serine/threonine kinase/ protein tyrosine kinase
							AT4G37680(HHP4)	HHP4 (heptahelical protein 4); receptor	split-ubiquitin yeast two-hybrid screen/PCA	Jones et al. 2014
							AT1G29060	hypothetical protein
							AT2G41705	camphor resistance CrcB family protein
							AT4G19380	alcohol oxidase-related
							AT5G06320(NHL3)	NHL3
							AT3G12180	cornichon family protein
							AT1G07860	hypothetical protein
							AT4G05370	hypothetical protein
							AT1G17280(UBC34)	UBC34 (ubiquitin-conjugating enzyme 34); ubiquitin-protein ligase
							AT3G21580	cobalt ion transmembrane transporter
							AT4G20790	leucine-rich repeat family protein
							AT2G26180(IQD6)	IQD6 (IQ-domain 6); calmodulin binding
							AT2G22425	peptidase
							AT3G48890(MAPR3)	No related data.
							AT3G19820(DWF1)	DWF1 (DWARF 1); calmodulin binding / catalytic
							AT3G66654	peptidyl-prolyl cis-trans isomerase cyclophilin-type family protein
							AT3G11200(AL2)	AL2 (ALFIN-LIKE 2); DNA binding / methylated histone residue binding
							AT1G57870(SK42)	No related data.
							AT1G47640	hypothetical protein
							AT5G49540	hypothetical protein
							AT4G30850(HHP2)	HHP2 (HEPTAHELICAL TRANSMEMBRANE PROTEIN2); receptor
							AT3G17000(UBC32)	UBC32 (ubiquitin-conjugating enzyme 32); ubiquitin-protein ligase
							AT3G02410(ICME-LIKE2)	No related data.
							AT1G14700(PAP3)	PAP3 (PURPLE ACID PHOSPHATASE 3); acid phosphatase/ protein serine/threonine phosphatase
							AT1G13195	zinc finger (C3HC4-type RING finger) family protein
	ATCNGC06	AT2G23980					AT4G09000(GRF1)	14-3-3-like protein GF14 chi / general regulatory factor 1 (GRF1)	Affinity Capture-MS	Shin et al. 2011
							AT2G41705	camphor resistance CrcB family protein	split-ubiquitin yeast two-hybrid screen/PCA	Jones et al. 2014
							AT1G29060	hypothetical protein
							AT3G48260(WNK3)	WNK3; kinase/ protein kinase
							AT3G10640(VPS60.1)	VPS60.1
							AT1G31812(ACBP6)	ACBP6 (acyl-CoA-binding protein 6); acyl-CoA binding / phosphatidylcholine binding
							AT1G14700(PAP3)	PAP3 (PURPLE ACID PHOSPHATASE 3); acid phosphatase/ protein serine/threonine phosphatase
							AT5G49540	hypothetical protein
							AT2G27290	hypothetical protein
							AT4G37680(HHP4)	HHP4 (heptahelical protein 4); receptor
							AT3G66654	peptidyl-prolyl cis-trans isomerase cyclophilin-type family protein
							AT5G25752(RBL11)	RBL11 (RHOMBOID-LIKE PROTEIN 11)
							AT1G17280(UBC34)	UBC34 (ubiquitin-conjugating enzyme 34); ubiquitin-protein ligase
							AT2G26180(IQD6)	IQD6 (IQ-domain 6); calmodulin binding
							AT3G17000(UBC32)	UBC32 (ubiquitin-conjugating enzyme 32); ubiquitin-protein ligase
							AT3G12180	cornichon family protein
							AT5G06320(NHL3)	NHL3
	ATCNGC07	AT1G15990									AT5G42310	pentatricopeptide (PPR) repeat-containing protein	Gene Fusion
											AT3G43810 (ATCAM7)	EF hand domain protein encodes a calmodulin. Can functionally complement a yeast CaM mutant	Ortholog interaction
	ATCNGC08	AT1G19780									AT3G43810 (ATCAM7)	EF hand domain protein encodes a calmodulin. Can functionally complement a yeast CaM mutant	Ortholog interaction
	ATCNGC09	AT4G30560					AT3G10640(VPS60.1)	VPS60.1	split-ubiquitin yeast two-hybrid screen/PCA	Jones et al. 2014
							AT4G14455(ATBET12)	ATBET12; SNAP receptor/ protein transporter
							AT1G17280(UBC34)	UBC34 (ubiquitin-conjugating enzyme 34); ubiquitin-protein ligase
							AT1G29060	hypothetical protein
							AT1G54540	hypothetical protein
							AT5G06320(NHL3)	NHL3
							AT2G41705	camphor resistance CrcB family protein
							AT1G19670(CLH1)	No related data.
							AT3G12180	cornichon family protein
							AT3G03210	hypothetical protein
							AT3G17000(UBC32)	UBC32 (ubiquitin-conjugating enzyme 32); ubiquitin-protein ligase
							AT4G04570(CRK40)	No related data.
							AT1G21240(WAK3)	WAK3 (wall associated kinase 3); kinase/ protein serine/threonine kinase
							AT5G49540	hypothetical protein
							AT1G47640	hypothetical protein
							AT3G66654	peptidyl-prolyl cis-trans isomerase cyclophilin-type family protein
							AT5G11890	hypothetical protein
							AT4G30850(HHP2)	HHP2 (HEPTAHELICAL TRANSMEMBRANE PROTEIN2); receptor
							AT1G65690	harpin-induced protein-related / HIN1-related / harpin-responsive protein-related
							AT5G59650	leucine-rich repeat protein kinase, putative
							AT2G26180(IQD6)	IQD6 (IQ-domain 6); calmodulin binding
							AT5G55630(ATKCO1)	ATKCO1; calcium-activated potassium channel/ ion channel/ outward rectifier potassium channel	mating-based split ubiquitin assays/PCA	Chen et al. 2012
							AT1G01340(CNGC10)	CYCLIC NUCLEOTIDE GATED CHANNEL 10
							AT1G53270	ABC transporter family protein
							AT5G04870(CPK1)	CPK1 (CALCIUM DEPENDENT PROTEIN KINASE 1); calmodulin-dependent protein kinase/ kinase
	ATCNGC10	AT1G01340					AT5G15240	amino acid transporter family protein	mating-based split ubiquitin assays/PCA	Chen et al. 2012	AT5G14870 (ATCNGC18)	CYCLIC NUCLEOTIDE-GATED CHANNEL 18	Co-expression/Gene Fusion
							AT2G05630(ATG8D)	autophagy 8d (APG8d)			AT2G46430 (ATCNGC3)	Encodes a cyclic nucleotide gated channel, downstream component of the signaling pathways leading to hypersensitive response (HR) resistance.	Gene Fusion/ Phylogenetic
							AT4G30190(HA2)	No related data.			AT5G53130 (ATCNGC1)	CYCLIC NUCLEOTIDE-GATED CHANNEL 1	Co-expression/ Phylogenetic
							AT1G77210(STP14)	No related data.
							AT5G63850(AAP4)	AAP4; acidic amino acid transmembrane transporter/ amino acid transmembrane transporter/ neutral amino acid transmembrane transporter/ primary active transmembrane transporter
							AT1G79940(ATERDJ2A)	ATERDJ2A; heat shock protein binding / unfolded protein binding
							AT1G05940(CAT9)	CAT9 (CATIONIC AMINO ACID TRANSPORTER 9); cationic amino acid transmembrane transporter
							AT5G65970(MLO10)	MLO10 (MILDEW RESISTANCE LOCUS O 10); calmodulin binding
							AT3G55090	ATPase, coupled to transmembrane movement of substances
							AT4G00900(ECA2)	ECA2 (ER-TYPE CA2+-ATPASE 2); calcium-transporting ATPase
							AT2G47600(MHX)	No related data.
							AT5G53130(CNGC1)	CNGC1 (CYCLIC NUCLEOTIDE GATED CHANNEL 1); calmodulin binding / cation channel/ cyclic nucleotide binding / intracellular cyclic nucleotide activated cation channel/ inward rectifier potassium channel
							AT5G04770(CAT6)	CAT6 (CATIONIC AMINO ACID TRANSPORTER 6); amino acid transmembrane transporter/ basic amino acid transmembrane transporter/ cationic amino acid transmembrane transporter
							AT5G55470(NHX3)	No related data.
							AT1G58340(ZF14)	ZF14; antiporter/ drug transporter/ transporter
							AT5G40890(CLC-A)	No related data.
							AT3G05350	aminopeptidase/ hydrolase
							AT4G21120(AAT1)	AAT1 (AMINO ACID TRANSPORTER 1); L-glutamate transmembrane transporter/ L-lysine transmembrane transporter/ arginine transmembrane transporter/ cationic amino acid transmembrane transporter
							AT1G53270	ABC transporter family protein
							AT4G30560(CNGC9)	No related data.
							AT2G18790(PHYB)	PHYB (PHYTOCHROME B); G-protein coupled photoreceptor/ protein histidine kinase/ red or far-red light photoreceptor/ signal transducer
							AT5G38480(GRF3)	GRF3 (GENERAL REGULATORY FACTOR 3); ATP binding / protein binding / protein phosphorylated amino acid binding
							AT3G06100(NIP7;1)	NIP7;1 (NOD26-LIKE INTRINSIC PROTEIN 7;1); water channel
							AT5G16150(PGLCT)	PGLCT (PLASTIDIC GLC TRANSLOCATOR); carbohydrate transmembrane transporter/ sugar:hydrogen symporter
							AT1G55730(CAX5)	No related data.
							AT4G28490(HAE)	HAE (HAESA); ATP binding / kinase/ protein kinase/ protein serine/threonine kinase
							AT2G18960(HA1)	No related data.
							AT3G17700(CNBT1)	CNBT1 (CYCLIC NUCLEOTIDE-BINDING TRANSPORTER 1); calmodulin binding / cyclic nucleotide binding / ion channel
							AT1G02510(TPK4)	TPK4; outward rectifier potassium channel
							AT2G38460(IREG1)	No related data.
							AT4G01010(CNGC13)	No related data.
							AT1G04310(ERS2)	ERS2 (ETHYLENE RESPONSE SENSOR 2); ethylene binding / glycogen synthase kinase 3/ protein histidine kinase/ receptor
							AT2G28070	ABC transporter family protein
							AT4G37640(ACA2)	ACA2 (CALCIUM ATPASE 2); calcium ion transmembrane transporter/ calcium-transporting ATPase/ calmodulin binding
	ATCNGC11	AT2G46440		M3540 (Embryo)	embryo lethal (unconfirmed)	http://genetrap.cshl.org/servlet/TrQuickSearch?GetLine=GT15022	AT5G03240(UBQ3)	UBQ3 (POLYUBIQUITIN 3); protein binding	Affinity Capture-MS	Manzano et al. 2008	AT1G12620	pentatricopeptide (PPR) repeat-containing protein	Gene Fusion
	ATCNGC12	AT2G46450
	ATCNGC13	AT4G01010					AT1G67890	protein kinase family protein	split-ubiquitin yeast two-hybrid screen/PCA	Jones et al. 2014	AT4G18290	potassium channel KAT1-like protein	Co-expression/ Gene Fusion
							AT1G79940(ATERDJ2A)	ATERDJ2A; heat shock protein binding / unfolded protein binding	mating-based split ubiquitin assays/PCA	Chen et al. 2012
							AT3G01090(KIN10)	No related data.
							AT5G46860(VAM3)	VAM3; SNAP receptor
							AT5G40780(LHT1)	LHT1; amino acid transmembrane transporter
							AT5G58270(ATM3)	No related data.
							AT1G21270(WAK2)	WAK2; ATP binding / calcium ion binding / protein kinase/ protein serine/threonine kinase
							AT2G38510	MATE efflux protein-related
							AT1G45170	hypothetical protein
							AT5G04870(CPK1)	CPK1 (CALCIUM DEPENDENT PROTEIN KINASE 1); calmodulin-dependent protein kinase/ kinase
							AT4G24250(MLO13)	MLO13 (MILDEW RESISTANCE LOCUS O 13); calmodulin binding
							AT2G42590(GRF9)	GRF9 (GENERAL REGULATORY FACTOR 9); calcium ion binding / protein binding / protein phosphorylated amino acid binding
							AT3G29160(KIN11)	No related data.
							AT1G08920(ESL1)	No related data.
							AT2G21050(LAX2)	No related data.
							AT4G21380(RK3)	No related data.
							AT2G38170(CAX1)	CAX1 (cation exchanger 1); calcium ion transmembrane transporter/ calcium:cation antiporter/ calcium:hydrogen antiporter
							AT5G16150(PGLCT)	PGLCT (PLASTIDIC GLC TRANSLOCATOR); carbohydrate transmembrane transporter/ sugar:hydrogen symporter
							AT5G26250	sugar transporter, putative
							AT3G19553	amino acid permease family protein
							AT3G45060(NRT2.6)	No related data.
							AT4G30845	hypothetical protein
							AT4G17615(CBL1)	CBL1 (CALCINEURIN B-LIKE PROTEIN 1); calcium ion binding
							AT1G54370(NHX5)	NHX5; sodium ion transmembrane transporter/ sodium:hydrogen antiporter
							AT5G02170	amino acid transporter family protein
							AT4G27585	band 7 family protein
							AT2G47600(MHX)	No related data.
							AT2G18480	mannitol transporter, putative
							AT3G12180	cornichon family protein
							AT3G18830(PMT5)	No related data.
							AT1G57980	purine permease-related
							AT2G04050	MATE efflux family protein
							AT1G01340(CNGC10)	No related data.
							AT4G32150(VAMP711)	No related data.
							AT3G11900(ANT1)	ANT1 (AROMATIC AND NEUTRAL TRANSPORTER 1); amino acid transmembrane transporter/ aromatic amino acid transmembrane transporter/ neutral amino acid transmembrane transporter
							AT5G03260(LAC11)	LAC11 (laccase 11); laccase
							AT1G05940(CAT9)	CAT9 (CATIONIC AMINO ACID TRANSPORTER 9); cationic amino acid transmembrane transporter
							AT1G69270(RPK1)	RPK1 (RECEPTOR-LIKE PROTEIN KINASE 1); kinase/ protein binding / receptor signaling protein serine/threonine kinase
	ATCNGC14	AT2G24610					AT5G04770(CAT6)	CAT6 (CATIONIC AMINO ACID TRANSPORTER 6); amino acid transmembrane transporter/ basic amino acid transmembrane transporter/ cationic amino acid transmembrane transporter	mating-based split ubiquitin assays/PCA	Chen et al. 2012	AT5G15410 (ATCNGC2)	CYCLIC NUCLEOTIDE-GATED CHANNEL 2, DEFENSE NO DEATH 1, DND1	Co-Expression/Gene Fusion
							AT5G03240(UBQ3)	UBQ3 (POLYUBIQUITIN 3); protein binding	Affinity Capture-MS	Manzano et al. 2008	AT3G16000 (MFP1)	MAR BINDING FILAMENT-LIKE PROTEIN 1,	Gene Fusion
	ATCNGC15	AT2G28260									AT4G30360 (ATCNGC17)	CYCLIC NUCLEOTIDE-GATED CHANNEL 17	Co-Expression/Phylogenetic
	ATCNGC16	AT3G48010					AT5G03240(UBQ3)	UBQ3 (POLYUBIQUITIN 3); protein binding	Affinity Capture-MS	Manzano et al. 2008
	ATCNGC17	AT4G30360					AT1G68680	hypothetical protein	split-ubiquitin yeast two-hybrid screen/PCA	Jones et al. 2014	AT2G28260 (ATCNGC15)	CYCLIC NUCLEOTIDE-GATED CHANNEL 15	Co-Expression/Phylogenetic
							AT2G26180(IQD6)	IQD6 (IQ-domain 6); calmodulin binding
							AT1G29060	hypothetical protein
							AT1G35720(ANNAT1)	ANNAT1 (ANNEXIN ARABIDOPSIS 1); ATP binding / calcium ion binding / calcium-dependent phospholipid binding / copper ion binding / peroxidase/ protein homodimerization
							AT4G08470(MEKK3)	No related data.
							AT2G43850	ankyrin protein kinase, putative (APK1)
							AT3G63420(GG1)	No related data.
							AT3G12180	cornichon family protein
							AT2G31280(CPUORF7)	basic helix-loop-helix (bHLH) protein-related
							AT1G78860	curculin-like (mannose-binding) lectin family protein
							AT1G17280(UBC34)	UBC34 (ubiquitin-conjugating enzyme 34); ubiquitin-protein ligase
							AT3G16800	protein phosphatase 2C, putative / PP2C, putative
							AT5G58270(ATM3)	No related data.
							AT1G19090(RKF2)	RKF2 (receptor-like serine/threonine kinase 2); kinase/ receptor signaling protein serine/threonine kinase
							AT5G14870(CNGC18)	CNGC18 (CYCLIC NUCLEOTIDE-GATED CHANNEL 18); calmodulin binding / cyclic nucleotide binding / ion channel	mating-based split ubiquitin assays/PCA	Chen et al. 2012
							AT1G10010(AAP8)	AAP8; amino acid transmembrane transporter
	ATCNGC18	AT5G14870					AT4G09000(GRF1)	14-3-3-like protein GF14 chi / general regulatory factor 1 (GRF1)	Affinity Capture-MS	Shin et al. 2011	AT1G01340 (ATCNGC10)	CYCLIC NUCLEOTIDE GATED CHANNEL 10	Co-Expression/Gene Fusion
							AT3G09770	zinc finger (C3HC4-type RING finger) family protein	split-ubiquitin yeast two-hybrid screen/PCA	Jones et al. 2014	AT2G46430 (ATCNGC3)	CYCLIC NUCLEOTIDE GATED CHANNEL 3	Gene Fusion
							AT3G57530(CPK32)	CPK32 (CALCIUM-DEPENDENT PROTEIN KINASE 32); calcium-dependent protein kinase C/ calmodulin-dependent protein kinase/ kinase/ protein binding	Overexpression using FRET	Zhou et al . 2014 (a)	AT3G43810 (ATCAM7)	calmodulin 7	Ortholog Interaction
							AT4G12730(FLA2)	FLA2 (FASCICLIN-LIKE ARABINOGALACTAN 2)	mating-based split ubiquitin assays/PCA	Chen et al. 2012
							AT3G29160(KIN11)	No related data.
							AT1G21270(WAK2)	WAK2; ATP binding / calcium ion binding / protein kinase/ protein serine/threonine kinase
							AT3G29350(AHP2)	AHP2 (HISTIDINE-CONTAINING PHOSPHOTRANSMITTER 2); histidine phosphotransfer kinase/ protein binding / signal transducer
							AT1G53270	ABC transporter family protein
							AT5G02170	amino acid transporter family protein
							AT3G06100(NIP7;1)	NIP7;1 (NOD26-LIKE INTRINSIC PROTEIN 7;1); water channel
							AT1G57980	purine permease-related
							AT4G30360(CNGC17)	No related data.
							AT3G45290(MLO3)	MLO3 (MILDEW RESISTANCE LOCUS O 3); calmodulin binding
							AT1G17810(BETA-TIP)	BETA-TIP (BETA-TONOPLAST INTRINSIC PROTEIN); water channel
							AT2G18480	mannitol transporter, putative
							AT4G35300(TMT2)	TMT2 (TONOPLAST MONOSACCHARIDE TRANSPORTER2); carbohydrate transmembrane transporter/ nucleoside transmembrane transporter/ sugar:hydrogen symporter
							AT1G11000(MLO4)	MLO4 (MILDEW RESISTANCE LOCUS O 4); calmodulin binding
							AT1G77690(LAX3)	LAX3 (LIKE AUX1 3); amino acid transmembrane transporter/ auxin influx transmembrane transporter/ transporter
							AT2G17430(MLO7)	MLO7 (MILDEW RESISTANCE LOCUS O 7); calmodulin binding
	ATCNGC19	AT3G17690					AT1G29060	hypothetical protein	split-ubiquitin yeast two-hybrid screen/PCA	Jones et al. 2014	AT2G16880	pentatricopeptide (PPR) repeat-containing protein	Gene Fusion
							AT1G17280(UBC34)	UBC34 (ubiquitin-conjugating enzyme 34); ubiquitin-protein ligase
							AT2G26180(IQD6)	IQD6 (IQ-domain 6); calmodulin binding
							AT1G14700(PAP3)	PAP3 (PURPLE ACID PHOSPHATASE 3); acid phosphatase/ protein serine/threonine phosphatase
							AT3G10640(VPS60.1)	VPS60.1
							AT5G06320(NHL3)	NHL3
							AT5G49540	hypothetical protein
							AT1G21240(WAK3)	WAK3 (wall associated kinase 3); kinase/ protein serine/threonine kinase
							AT5G24670	catalytic/ hydrolase/ zinc ion binding	Affinity Capture-MS	Zhou et al . 2014 (b)
							AT5G03240(UBQ3)	UBQ3 (POLYUBIQUITIN 3); protein binding	Affinity Capture-MS	Manzano et al. 2008
	ATCNGC20	AT3G17700					AT4G25760(GDU2)	No related data.	mating-based split ubiquitin assays/PCA	Chen et al. 2012
							AT5G04770(CAT6)	CAT6 (CATIONIC AMINO ACID TRANSPORTER 6); amino acid transmembrane transporter/ basic amino acid transmembrane transporter/ cationic amino acid transmembrane transporter
							AT2G02860(SUT2)	SUT2 (SUCROSE TRANSPORTER 2); carbohydrate transmembrane transporter/ sucrose transmembrane transporter/ sucrose:hydrogen symporter/ sugar:hydrogen symporter
							AT1G01340(CNGC10)	No related data.
							AT3G43810(CAM7)	CAM7 (CALMODULIN 7); calcium ion binding	yeast-2-hybrid	Fischer et al. 2013
							AT5G21274(CAM6)	CAM6 (CALMODULIN 6); calcium ion binding
							AT1G66410(CAM4)	CAM4 (calmodulin 4); calcium ion binding / signal transducer
							AT4G14640(CAM8)	CAM8 (CALMODULIN 8); calcium ion binding	expressed in Escherichia coli and the yeast Saccharomyces cerevisiae	Zielinski et al. 2002
References:
Ali R, Ma W, Lemtiri-Chlieh F, et al. Death Don’t Have No Mercy and Neither Does Calcium: Arabidopsis CYCLIC NUCLEOTIDE GATED CHANNEL2 and Innate Immunity. The Plant Cell. 2007;19(3):1081-1095. doi:10.1105/tpc.106.045096.
Ali R, Zielinski RE, Berkowitz GA: Expression of plant cyclic nucleotide-gated cation channels in yeast. J Exp Bot 2006, 57(1):125-138.
Chen J, Lalonde S, Obrdlik P, et al. Uncovering Arabidopsis Membrane Protein Interactome Enriched in Transporters Using Mating-Based Split Ubiquitin Assays and Classification Models. Frontiers in Plant Science. 2012;3:124. doi:10.3389/fpls.2012.00124.
Fischer C, Kugler A, Hoth S, Dietrich P. An IQ Domain Mediates the Interaction with Calmodulin in a Plant Cyclic Nucleotide-Gated Channel. Plant and Cell Physiology. 2013;54(4):573-584. doi:10.1093/pcp/pct021.
Jones AM, Xuan Y, Xu M, Wang R-S, Ho C-H, Lalonde S, You CH, Sardi MI, Parsa SA, Smith-Valle E et al: Border Control—A Membrane-Linked Interactome of <em>Arabidopsis</em>. Science 2014, 344(6185):711-716.
Manzano C, Abraham Z, López-Torrejón G, Del Pozo JC: Identification of ubiquitinated proteins in Arabidopsis. Plant Mol Biol 2008, 68(1):145-158.
Shin R, Jez JM, Basra A, Zhang B, Schachtman DP: 14-3-3 Proteins fine-tune plant nutrient metabolism. FEBS Lett 2011, 585(1):143-147.
Sunkar R, Kaplan B, Bouché N, Arazi T, Dolev D, Talke IN, Maathuis FJ, Sanders D, Bouchez D, Fromm H: Expression of a truncated tobacco NtCBP4 channel in transgenic plants and disruption of the homologous Arabidopsis CNGC1 gene confer Pb2+ tolerance. Plant J 2000, 24(4):533-542.
Yu I, Parker J, Bent AF. Gene-for-gene disease resistance without the hypersensitive response in Arabidopsis dnd1 mutant. Proceedings of the National Academy of Sciences of the United States of America. 1998;95(13):7819-7824.
Yu Ic, Fengler KA, Clough SJ, Bent AF: Identification of Arabidopsis Mutants Exhibiting an Altered Hypersensitive Response in Gene-for-Gene Disease Resistance. Mol Plant-Microbe Interact 2000, 13(3):277-286.
Zhou L, Lan W, Jiang Y, Fang W, Luan S: A Calcium-Dependent Protein Kinase Interacts with and Activates A Calcium Channel to Regulate Pollen Tube Growth. Molecular Plant 2014(a), 7(2):369-376.
Zhou W, Karcher D, Bock R: Identification of Enzymes for Adenosine-to-Inosine Editing and Discovery of Cytidine-to-Uridine Editing in Nucleus-Encoded Transfer RNAs of Arabidopsis. Plant Physiol 2014 (b), 166(4):1985-1997.
Zielinski RE: Characterization of three new members of the Arabidopsis thaliana calmodulin gene family: conserved and highly diverged members of the gene family functionally complement a yeast calmodulin null. Planta 2002, 214(3):446-455.
