# Supplementary material for: Comprehensive genomic analysis of the CNGC gene family in Brassica oleracea: novel insights into synteny, structures, and transcript profiles
Source: BMC Genomics. 2017 Nov 13;18:869. doi: 10.1186/s12864-017-4244-y (PMC5683364; doi:10.1186/s12864-017-4244-y)
Supplement: Supplementary file 16 — The potential miRNA targets in the set of 26 BoCNGC transcripts using cut-off threshold of 5 in the search parameters. (XLSX 14 kb) [file 12864_2017_4244_MOESM16_ESM.xlsx]

## Sheet: Additional file 16
Additional file 16: The potential miRNA targets in the set of 26 BoCNGC transcripts using cut-off threshold of 5 in the search parameters.
miRNA Acc.	Target Acc.	Expectation (E)	Target Accessibility (UPE)	Alignment	Inhibition	Multiplicity
bol-miR414b	BoCNGC8	3	16.071	miRNA 21 ACUUCUACUUCUACUUCUACU 1	Translation	1
				:::::::::. :::: :::::
				Target 2589 UGAAGAUGAGUAUGAUGAUGA 2609
bol-miR4234	BoCNGC12	3	15.182	miRNA 22 UGACGGUUGAUCAAAAUUCAAC 1	Cleavage	1
				:.: .:::.:.:::::.:::::
				Target 2630 AUUUUCAAUUGGUUUUGAGUUG 2651
bol-miR5021a	BoCNGC4	2.5	16.412	miRNA 20 AGAAGAAGAAGAAGAAGAAU 1	Cleavage	1
				.::: ::::::::::::::
				Target 60 CUUUCCUCUUCUUCUUCUUA 79
bol-miR5021j	BoCNGC4	2.5	16.412	miRNA 20 AGAAGAAGAAGAAGAAGAAU 1	Cleavage	1
				.::: ::::::::::::::
				Target 60 CUUUCCUCUUCUUCUUCUUA 79
bol-miR838d	BoCNGC16	1.5	2.883	miRNA 20 CUUGUUCUUCUUCUUCUUCU 1	Cleavage	2
				::::::::.:::::.::.::
				Target 124 GAACAAGAGGAAGAGGAGGA 143
bol-miR838d	BoCNGC15	1.5	6.045	miRNA 20 CUUGUUCUUCUUCUUCUUCU 1	Cleavage	2
				::: ::::.:::::::::::
				Target 103 GAAGAAGAGGAAGAAGAAGA 122
bol-miR838d	BoCNGC10	2	8.16	miRNA 22 CACUUGUUCUUCUUCUUCUUCU 1	Cleavage	1
				:::: ::::::::::::::::
				Target 3520 GUGAUGAAGAAGAAGAAGAAGA 3541
bol-miR838d	BoCNGC6	2	15.121	miRNA 20 CUUGUUCUUCUUCUUCUUCU 1	Cleavage	1
				::: ::::.::.::::::::
				Target 2593 GAAGAAGAGGAGGAAGAAGA 2612
bol-miR838d	BoCNGC15	2.5	8.952	miRNA 21 ACUUGUUCUUCUUCUUCUUCU 1	Cleavage	2
				:::. :::: :::::::::::
				Target 135 UGAGAAAGAUGAAGAAGAAGA 155
bol-miR838d	BoCNGC5	2.5	15.037	miRNA 20 CUUGUUCUUCUUCUUCUUCU 1	Cleavage	1
				::: :.::::::::.::.::
				Target 2884 GAAGAGGAAGAAGAGGAGGA 2903
bol-miR838d	BoCNGC16	3	6.192	miRNA 20 CUUGUUCUUCUUCUUCUUCU 1	Translation	2
				::: :.::.:: ::::::::
				Target 94 GAAGAGGAGGACGAAGAAGA 113
bol-miR_new2	BoCNGC26	3	11.462	miRNA 20 UGGGAUUUAGUAUUUAGGAU 1	Cleavage	1
				:::. .:::::::::::::
				Target 639 ACCUGGAAUCAUAAAUCCUC 658
bol-miR157a	BoCNGC12	4.5	15.336	miRNA 20 ACGAGAGAUAGAAGACAGUU 1	Cleavage	1
				: ::. ::.::::: :::::
				Target 655 UUCUUCCUGUCUUCAGUCAA 674
bol-miR157a	BoCNGC6	5	13.624	miRNA 20 ACGAGAGAUAGAAGACAGUU 1	Translation	1
				::. :::: :: :.::::..
				Target 1243 UGUACUCUUUCCUUUGUCGG 1262
bol-miR171a	BoCNGC13	4.5	18.234	miRNA 20 CACUAUAACCGUGCCGAGUU 1	Translation	1
				::: :: ::: :::::.::
				Target 633 AUGAAAUCGGCUCGGCUUAA 652
bol-miR171a	BoCNGC1	5	12.969	miRNA 21 GCACUAUAACCGUGCCGAGUU 1	Translation	1
				::: .:::: : :.::.:::.
				Target 2929 CGUAGUAUUCGGAUGGUUCAG 2949
bol-miR172a	BoCNGC8	5	15.385	miRNA 20 ACGUCGUAGUAGUUCUAAGA 1	Translation	1
				::.: ::::: ::: .::.:
				Target 1321 UGUAUCAUCAACAACGUUUU 1340
bol-miR172b	BoCNGC8	5	15.385	miRNA 20 ACGUCGUAGUAGUUCUAAGA 1	Translation	1
				::.: ::::: ::: .::.:
				Target 1321 UGUAUCAUCAACAACGUUUU 1340
bol-miR398a-5p	BoCNGC23	4.5	12.283	miRNA 20 GGCACAAGAGUACUGUGAGG 1	Cleavage	1
				.: ::::::.:: ::..:.:
				Target 2663 UCAUGUUCUUAUAACGUUUC 2682
bol-miR398a-5p	BoCNGC17	5	18.639	miRNA 21 AGGCACAAGAGUACUGUGAGG 1	Cleavage	1
				::.: : ::::::::: :::
				Target 1647 UCUGGGGUCUCAUGACUCUCA 1667
bol-miR824	BoCNGC14	5	10.643	miRNA 21 AGGGAAGAGUGUUUACCAGAU 1	Translation	1
				:::.: . ::.: :::::.::
				Target 1756 UCCUUAUGCAUAUAUGGUUUA 1776
bol-miR9408	BoCNGC18	4.5	15.61	miRNA 22 UGUUGUAAGAGAUUCUACUUUG 1	Translation	1
				: :..:::: :: :::::: ::
				Target 2970 AAAGUAUUCACUUAGAUGACAC 2991
bol-miR9408	BoCNGC15	4.5	7.206	miRNA 22 UGUUGUAAGAGAUUCUACUUUG 1	Translation	1
				:.:: :::::: :: ::::::.
				Target 4122 AUAAAAUUCUC-AAAAUGAAAU 4142
bol-miR9408	BoCNGC2	5	19.635	miRNA 20 UUGUAAGAGAUUCUACUUUG 1	Cleavage	1
				::::: . ::::::: :::
				Target 986 AACAUGUGCUAAGAUAAAAG 1005
bol-miR9411	BoCNGC13	4.5	21.9	miRNA 21 AAGGCACAUUCAGCAGGUCAU 1	Translation	1
				::::::: :.:: :::.::.
				Target 2179 UUCCGUGAAGGUGAUCCGGUG 2199
bol-miR9411	BoCNGC11	5	16.158	miRNA 20 AGGCACAUUCAGCAGGUCAU 1	Translation	1
				: :::: :.:: ::::::.
				Target 2612 UACGUGAAGGUGAUCCAGUG 2631
bol-miR9411	BoCNGC17	5	9.21	miRNA 20 AGGCACAUUCAGCAGGUCAU 1	Translation	1
				:.::: ::: : ::.:::::
				Target 47 UUCGUUUAAAU-GUUCAGUA 65
