# Supplementary material for: Comprehensive genomic analysis of the CNGC gene family in Brassica oleracea: novel insights into synteny, structures, and transcript profiles
Source: BMC Genomics. 2017 Nov 13;18:869. doi: 10.1186/s12864-017-4244-y (PMC5683364; doi:10.1186/s12864-017-4244-y)
Supplement: Supplementary file 17 — GO term enrichment analysis of BoCNGC genes for Molecular function (MF), Biological process (BP) and Cellular component (CC). (XLSX 17 kb) [file 12864_2017_4244_MOESM17_ESM.xlsx]

## Sheet: Additional file 17
Additional file 17: GO term enrichment analysis of BoCNGC genes for Molecular function (MF), Biological process (BP) and Cellular component (CC).
Gene	GO	Term	Bit-Score	eValue	Category
BoCNGC01	GO:0005216	ion channel activity	1338.17	0	MF
	GO:0050832	defense response to fungus	1338.17	0	BP
	GO:0009693	ethylene biosynthetic process	1338.17	0	BP
	GO:0045087	innate immune response	1338.17	0	BP
	GO:0034220	ion transmembrane transport	1338.17	0	BP
	GO:0006811	ion transport	1338.17	0	BP
	GO:0031348	negative regulation of defense response	1338.17	0	BP
	GO:0043069	negative regulation of programmed cell death	1338.17	0	BP
	GO:0006612	protein targeting to membrane	1338.17	0	BP
	GO:0010363	regulation of plant-type hypersensitive response	1338.17	0	BP
	GO:0010200	response to chitin	1338.17	0	BP
	GO:0009697	salicylic acid biosynthetic process	1338.17	0	BP
	GO:0009863	salicylic acid mediated signaling pathway	1338.17	0	BP
	GO:0055085	transmembrane transport	1338.17	0	BP
	GO:0006810	transport	1338.17	0	BP
	GO:0016020	membrane	1338.17	0	CC
	GO:0016021	integral component of membrane	1338.17	0	CC
	GO:0005622	intracellular	1338.17	0	CC
BoCNGC02	GO:0005216	ion channel activity	1384.01	0	MF
	GO:0034220	ion transmembrane transport	1384.01	0	BP
	GO:0006811	ion transport	1384.01	0	BP
	GO:0055085	transmembrane transport	1384.01	0	BP
	GO:0006810	transport	1384.01	0	BP
	GO:0016020	membrane	1384.01	0	CC
	GO:0016021	integral component of membrane	1384.01	0	CC
BoCNGC03	GO:0005216	ion channel activity	1317.37	0	MF
	GO:0034220	ion transmembrane transport	1317.37	0	BP
	GO:0006811	ion transport	1317.37	0	BP
	GO:0055085	transmembrane transport	1317.37	0	BP
	GO:0006810	transport	1317.37	0	BP
	GO:0016020	membrane	1317.37	0	CC
	GO:0016021	integral component of membrane	1317.37	0	CC
BoCNGC04	GO:0005216	ion channel activity	1416.75	0	MF
	GO:0005249	voltage-gated potassium channel activity	1416.75	0	MF
	GO:0034220	ion transmembrane transport	1416.75	0	BP
	GO:0006811	ion transport	1416.75	0	BP
	GO:0071805	potassium ion transmembrane transport	1416.75	0	BP
	GO:0006813	potassium ion transport	1416.75	0	BP
	GO:0055085	transmembrane transport	1416.75	0	BP
	GO:0006810	transport	1416.75	0	BP
	GO:0016021	integral component of membrane	1416.75	0	CC
	GO:0016020	membrane	1416.75	0	CC
BoCNGC05	GO:0005216	ion channel activity	1429.08	0	MF
	GO:0005249	voltage-gated potassium channel activity	1429.08	0	MF
	GO:0034220	ion transmembrane transport	1424.84	0	BP
	GO:0006811	ion transport	1424.84	0	BP
	GO:0071805	potassium ion transmembrane transport	1429.08	0	BP
	GO:0006813	potassium ion transport	1424.84	0	BP
	GO:0055085	transmembrane transport	1429.08	0	BP
	GO:0006810	transport	1424.84	0	BP
	GO:0016021	integral component of membrane	1429.08	0	CC
	GO:0016020	membrane	1429.08	0	CC
BoCNGC06	GO:0005216	ion channel activity	1349.73	0	MF
	GO:0005249	voltage-gated potassium channel activity	1349.73	0	MF
	GO:0009294	DNA mediated transformation	1349.73	0	BP
	GO:0034220	ion transmembrane transport	1349.73	0	BP
	GO:0006811	ion transport	1349.73	0	BP
	GO:0071805	potassium ion transmembrane transport	1349.73	0	BP
	GO:0006813	potassium ion transport	1349.73	0	BP
	GO:0055085	transmembrane transport	1349.73	0	BP
	GO:0006810	transport	1349.73	0	BP
	GO:0016020	membrane	1349.73	0	CC
	GO:0016021	integral component of membrane	1349.73	0	CC
	GO:0016020	membrane	1349.73	0	CC
BoCNGC07	GO:0005216	ion channel activity	1419.83	0	MF
	GO:0034220	ion transmembrane transport	1419.83	0	BP
	GO:0006811	ion transport	1419.83	0	BP
	GO:0055085	transmembrane transport	1419.83	0	BP
	GO:0006810	transport	1419.83	0	BP
	GO:0016020	membrane	1419.83	0	CC
	GO:0016021	integral component of membrane	1419.83	0	CC
BoCNGC08	GO:0005216	ion channel activity	1276.15	0	MF
	GO:0005249	voltage-gated potassium channel activity	1276.15	0	MF
	GO:0034220	ion transmembrane transport	1276.15	0	BP
	GO:0006811	ion transport	1276.15	0	BP
	GO:0071805	potassium ion transmembrane transport	1276.15	0	BP
	GO:0006813	potassium ion transport	1276.15	0	BP
	GO:0055085	transmembrane transport	1276.15	0	BP
	GO:0006810	transport	1276.15	0	BP
	GO:0016021	integral component of membrane	1276.15	0	CC
	GO:0016020	membrane	1276.15	0	CC
BoCNGC09	GO:0005216	ion channel activity	1384.01	0	MF
	GO:0005249	voltage-gated potassium channel activity	1384.01	0	MF
	GO:0034220	ion transmembrane transport	1384.01	0	BP
	GO:0006811	ion transport	1384.01	0	BP
	GO:0071805	potassium ion transmembrane transport	1384.01	0	BP
	GO:0006813	potassium ion transport	1384.01	0	BP
	GO:0055085	transmembrane transport	1384.01	0	BP
	GO:0006810	transport	1384.01	0	BP
	GO:0016020	membrane	1384.01	0	CC
	GO:0016021	integral component of membrane	1384.01	0	CC
BoCNGC10	GO:0005216	ion channel activity	1422.91	0	MF
	GO:0034220	ion transmembrane transport	1422.91	0	BP
	GO:0006811	ion transport	1422.91	0	BP
	GO:0055085	transmembrane transport	1422.91	0	BP
	GO:0006810	transport	1422.91	0	BP
	GO:0016020	membrane	1422.91	0	CC
	GO:0016021	integral component of membrane	1422.91	0	CC
BoCNGC11	GO:0005216	ion channel activity	1422.91	0	MF
	GO:0005249	voltage-gated potassium channel activity	1422.91	0	MF
	GO:0034220	ion transmembrane transport	1422.91	0	BP
	GO:0006811	ion transport	1422.91	0	BP
	GO:0071805	potassium ion transmembrane transport	1422.91	0	BP
	GO:0006813	potassium ion transport	1422.91	0	BP
	GO:0055085	transmembrane transport	1422.91	0	BP
	GO:0006810	transport	1422.91	0	BP
	GO:0016020	membrane	1422.91	0	CC
	GO:0016021	integral component of membrane	1422.91	0	CC
BoCNGC12	GO:0005216	ion channel activity	1424.07	0	MF
	GO:0005249	voltage-gated potassium channel activity	1424.07	0	MF
	GO:0034220	ion transmembrane transport	1424.07	0	BP
	GO:0006811	ion transport	1424.07	0	BP
	GO:0071805	potassium ion transmembrane transport	1424.07	0	BP
	GO:0006813	potassium ion transport	1424.07	0	BP
	GO:0055085	transmembrane transport	1424.07	0	BP
	GO:0006810	transport	1424.07	0	BP
	GO:0016021	integral component of membrane	1424.07	0	CC
	GO:0016020	membrane	1424.07	0	CC
BoCNGC13	GO:0005216	ion channel activity	1309.66	0	MF
	GO:0034220	ion transmembrane transport	1309.66	0	BP
	GO:0006811	ion transport	1309.66	0	BP
	GO:0055085	transmembrane transport	1309.66	0	BP
	GO:0006810	transport	1309.66	0	BP
	GO:0016021	integral component of membrane	1309.66	0	CC
	GO:0016020	membrane	1309.66	0	CC
BoCNGC14	GO:0005216	ion channel activity	1345.49	0	MF
	GO:0034220	ion transmembrane transport	1345.49	0	BP
	GO:0006811	ion transport	1345.49	0	BP
	GO:0055085	transmembrane transport	1345.49	0	BP
	GO:0006810	transport	1345.49	0	BP
	GO:0016020	membrane	1345.49	0	CC
	GO:0016021	integral component of membrane	1345.49	0	CC
BoCNGC15	GO:0005216	ion channel activity	1246.49	0	MF
	GO:0034220	ion transmembrane transport	1246.49	0	BP
	GO:0006811	ion transport	1246.49	0	BP
	GO:0055085	transmembrane transport	1246.49	0	BP
	GO:0006810	transport	1246.49	0	BP
	GO:0016020	membrane	1246.49	0	CC
	GO:0016021	integral component of membrane	1246.49	0	CC
BoCNGC16	GO:0005216	ion channel activity	1310.05	0	MF
	GO:0034220	ion transmembrane transport	1310.05	0	BP
	GO:0006811	ion transport	1310.05	0	BP
	GO:0055085	transmembrane transport	1310.05	0	BP
	GO:0006810	transport	1310.05	0	BP
	GO:0016021	integral component of membrane	1310.05	0	CC
	GO:0016020	membrane	1310.05	0	CC
BoCNGC17	GO:0005216	ion channel activity	1352.04	0	MF
	GO:0005221	intracellular cyclic nucleotide activated cation channel activity	1352.04	0	MF
	GO:0005222	intracellular cAMP activated cation channel activity	1352.04	0	MF
	GO:0005242	inward rectifier potassium channel activity	1352.04	0	MF
	GO:0005262	calcium channel activity	1352.04	0	MF
	GO:0070588	calcium ion transmembrane transport	1352.04	0	BP
	GO:0034220	ion transmembrane transport	1338.94	0	BP
	GO:0006811	ion transport	1352.04	0	BP
	GO:0007263	nitric oxide mediated signal transduction	1352.04	0	BP
	GO:0009626	plant-type hypersensitive response	1352.04	0	BP
	GO:0071805	potassium ion transmembrane transport	1352.04	0	BP
	GO:0055085	transmembrane transport	1352.04	0	BP
	GO:0006810	transport	1338.94	0	BP
	GO:0016020	membrane	1352.04	0	CC
	GO:0005622	intracellular	1352.04	0	CC
	GO:0016021	integral component of membrane	1352.04	0	CC
BoCNGC18	GO:0005216	ion channel activity	1291.56	0	MF
	GO:0034220	ion transmembrane transport	1291.56	0	BP
	GO:0006811	ion transport	1291.56	0	BP
	GO:0055085	transmembrane transport	1291.56	0	BP
	GO:0006810	transport	1291.56	0	BP
	GO:0016021	integral component of membrane	1291.56	0	CC
	GO:0016020	membrane	1291.56	0	CC
BoCNGC19	GO:0005216	ion channel activity	487.649	4.1e-161	MF
	GO:0034220	ion transmembrane transport	487.649	4.1e-161	BP
	GO:0006811	ion transport	487.649	4.1e-161	BP
	GO:0055085	transmembrane transport	487.649	4.1e-161	BP
	GO:0006810	transport	487.649	4.1e-161	BP
	GO:0016021	integral component of membrane	487.649	4.1e-161	CC
	GO:0016020	membrane	487.649	4.1e-161	CC
BoCNGC20	GO:0005216	ion channel activity	1351.65	0	MF
	GO:0034220	ion transmembrane transport	1351.65	0	BP
	GO:0006811	ion transport	1336.63	0	BP
	GO:0055085	transmembrane transport	1351.65	0	BP
	GO:0006810	transport	1336.63	0	BP
	GO:0016020	membrane	1351.65	0	CC
	GO:0016021	integral component of membrane	1351.65	0	CC
BoCNGC21	GO:0005216	ion channel activity	1375.15	0	MF
	GO:0034220	ion transmembrane transport	1375.15	0	BP
	GO:0006811	ion transport	1375.15	0	BP
	GO:0055085	transmembrane transport	1375.15	0	BP
	GO:0006810	transport	1375.15	0	BP
	GO:0016021	integral component of membrane	1375.15	0	CC
	GO:0016020	membrane	1375.15	0	CC
BoCNGC22	GO:0005216	ion channel activity	1002.66	0	MF
	GO:0034220	ion transmembrane transport	1002.66	0	BP
	GO:0006811	ion transport	1002.66	0	BP
	GO:0055085	transmembrane transport	1002.66	0	BP
	GO:0006810	transport	1002.66	0	BP
	GO:0016021	integral component of membrane	1002.66	0	CC
	GO:0016020	membrane	1002.66	0	CC
BoCNGC23	GO:0005216	ion channel activity	1002.66	0	MF
	GO:0006812	ion transport	1002.66	0	BP
	GO:0055085	transmembrane transport	1002.66	0	BP
	GO:0006810	transport	1002.66	0	BP
	GO:0016021	integral component of membrane	1002.66	0	CC
	GO:0016020	membrane	1002.66	0	CC
BoCNGC24	GO:0005216	ion channel activity	1440.25	0	MF
	GO:0034220	ion transmembrane transport	1440.25	0	BP
	GO:0006811	ion transport	1440.25	0	BP
	GO:0055085	transmembrane transport	1440.25	0	BP
	GO:0006810	transport	1440.25	0	BP
	GO:0016021	integral component of membrane	1440.25	0	CC
	GO:0016020	membrane	1440.25	0	CC
BoCNGC25	GO:0005216	ion channel activity	1465.29	0	MF
	GO:0034220	ion transmembrane transport	1465.29	0	BP
	GO:0006811	ion transport	1465.29	0	BP
	GO:0055085	transmembrane transport	1465.29	0	BP
	GO:0006810	transport	1465.29	0	BP
	GO:0016021	integral component of membrane	1465.29	0	CC
	GO:0016020	membrane	1465.29	0	CC
BoCNGC26	GO:0005217	ion channel activity	1465.29	0	MF
	GO:0006812	ion transport	1465.29	0	BP
	GO:0055086	transmembrane transport	1465.29	0	BP
	GO:0006810	transport	1465.29	0	BP
	GO:0016021	integral component of membrane	1465.29	0	CC
	GO:0016020	membrane	1465.29	0	CC
