# Supplementary material for: Comprehensive genomic analysis of the CNGC gene family in Brassica oleracea: novel insights into synteny, structures, and transcript profiles
Source: BMC Genomics. 2017 Nov 13;18:869. doi: 10.1186/s12864-017-4244-y (PMC5683364; doi:10.1186/s12864-017-4244-y)
Supplement: Supplementary file 19 — GO term enrichment analysis at level 2 for category: P: Biological process, F: Molecular function and C: Cellular component. (XLSX 9 kb) [file 12864_2017_4244_MOESM19_ESM.xlsx]

## Sheet: Additional file 20
Additional file 20: GO term enrichment analysis at level 2 for category: P: Biological process, F: Molecular function and C: Cellular component.
GO-term	Category	Number of sequences	Genes / Proteins
Localization	P	8	BoCNGC2, BoCNGC3, BoCNGC4, BoCNGC5, BoCNGC22, BoCNGC23, BoCNGC26, BoCNGC19
cellular process	P	26	All
response to stimulus	P	2	BoCNGC1 and BoCNGC17
single-organism process	P	8	BoCNGC1, BoCNGC2, BoCNGC3, BoCNGC4, BoCNGC5, BoCNGC17, BoCNGC23 and BoCNGC26
cell death	P	2	BoCNGC1 and BoCNGC17
transporter activity	F	26	All
Binding	F	4	BoCNGC2, BoCNGC3, BoCNGC4 and BoCNGC5
molecular transducer activity	F	5	BoCNGC2, BoCNGC3, BoCNGC4, BoCNGC5 and BoCNGC17,
cell part	C	4	BoCNGC1, BoCNGC4, BoCNGC5 and BoCNGC17,
membrane part	C	26	All
macromolecular complex	C	2	BoCNGC4 and BoCNGC5
