# Supplementary material for: Comprehensive genomic analysis of the CNGC gene family in Brassica oleracea: novel insights into synteny, structures, and transcript profiles
Source: BMC Genomics. 2017 Nov 13;18:869. doi: 10.1186/s12864-017-4244-y (PMC5683364; doi:10.1186/s12864-017-4244-y)
Supplement: Supplementary file 20 — Reference KO pathway associated with BoCNGC genes. The pathway map was obtained from http://www.kegg.jp/kegg/kegg1.html. (XLSX 10 kb) [file 12864_2017_4244_MOESM20_ESM.xlsx]

## Sheet: Additional file 20
Additional file 20: Reference KO pathway associated with BoCNGC genes. The pathway map was obtained from http://www.kegg.jp/kegg/kegg1.html
Query	KO	Definition	Score	Reference KO Pathway
BoCNGC1	K05391	CNGF; cyclic nucleotide gated channel, other eukaryote	438	Environmental adaptation/ 04626 Plant-pathogen interaction
BoCNGC2	K05391	CNGF; cyclic nucleotide gated channel, other eukaryote	425	Environmental adaptation/ 04626 Plant-pathogen interaction
BoCNGC3	K05391	CNGF; cyclic nucleotide gated channel, other eukaryote	321	Environmental adaptation/ 04626 Plant-pathogen interaction
BoCNGC4	K05391	CNGF; cyclic nucleotide gated channel, other eukaryote	471	Environmental adaptation/ 04626 Plant-pathogen interaction
BoCNGC5	K05391	CNGF; cyclic nucleotide gated channel, other eukaryote	487	Environmental adaptation/ 04626 Plant-pathogen interaction
BoCNGC6	K05391	CNGF; cyclic nucleotide gated channel, other eukaryote	465	Environmental adaptation/ 04626 Plant-pathogen interaction
BoCNGC7	K05391	CNGF; cyclic nucleotide gated channel, other eukaryote	460	Environmental adaptation/ 04626 Plant-pathogen interaction
BoCNGC8	K05391	CNGF; cyclic nucleotide gated channel, other eukaryote	436	Environmental adaptation/ 04626 Plant-pathogen interaction
BoCNGC9	K05391	CNGF; cyclic nucleotide gated channel, other eukaryote	436	Environmental adaptation/ 04626 Plant-pathogen interaction
BoCNGC10	K05391	CNGF; cyclic nucleotide gated channel, other eukaryote	448	Environmental adaptation/ 04626 Plant-pathogen interaction
BoCNGC11	K05391	CNGF; cyclic nucleotide gated channel, other eukaryote	480	Environmental adaptation/ 04626 Plant-pathogen interaction
BoCNGC12	K05391	CNGF; cyclic nucleotide gated channel, other eukaryote	467	Environmental adaptation/ 04626 Plant-pathogen interaction
BoCNGC13	K05391	CNGF; cyclic nucleotide gated channel, other eukaryote	455	Environmental adaptation/ 04626 Plant-pathogen interaction
BoCNGC14	K05391	CNGF; cyclic nucleotide gated channel, other eukaryote	468	Environmental adaptation/ 04626 Plant-pathogen interaction
BoCNGC17	K05391	CNGF; cyclic nucleotide gated channel, other eukaryote	456	Environmental adaptation/ 04626 Plant-pathogen interaction
BoCNGC18	K05391	CNGF; cyclic nucleotide gated channel, other eukaryote	277	Environmental adaptation/ 04626 Plant-pathogen interaction
BoCNGC19	K05391	CNGF; cyclic nucleotide gated channel, other eukaryote	70	Environmental adaptation/ 04626 Plant-pathogen interaction
BoCNGC20	K05391	CNGF; cyclic nucleotide gated channel, other eukaryote	442	Environmental adaptation/ 04626 Plant-pathogen interaction
BoCNGC21	K05391	CNGF; cyclic nucleotide gated channel, other eukaryote	461	Environmental adaptation/ 04626 Plant-pathogen interaction
BoCNGC22	K05391	CNGF; cyclic nucleotide gated channel, other eukaryote	349	Environmental adaptation/ 04626 Plant-pathogen interaction
BoCNGC23	K05391	CNGF; cyclic nucleotide gated channel, other eukaryote	367	Environmental adaptation/ 04626 Plant-pathogen interaction
BoCNGC24	K05391	CNGF; cyclic nucleotide gated channel, other eukaryote	396	Environmental adaptation/ 04626 Plant-pathogen interaction
BoCNGC25	K05391	CNGF; cyclic nucleotide gated channel, other eukaryote	370	Environmental adaptation/ 04626 Plant-pathogen interaction
BoCNGC26	K05391	CNGF; cyclic nucleotide gated channel, other eukaryote	345	Environmental adaptation/ 04626 Plant-pathogen interaction
