# Supplementary material for: Comprehensive genomic analysis of the CNGC gene family in Brassica oleracea: novel insights into synteny, structures, and transcript profiles
Source: BMC Genomics. 2017 Nov 13;18:869. doi: 10.1186/s12864-017-4244-y (PMC5683364; doi:10.1186/s12864-017-4244-y)
Supplement: Supplementary file 23 — List of primers used for gene expression via qRT-PCR. (XLSX 12 kb) [file 12864_2017_4244_MOESM23_ESM.xlsx]

## Sheet: Additional file 23
Additional file 23: List of primers used for gene expression via qRT-PCR
Genes	Primer (5`-3`)	Strand	Position	Tm °C	Amplicon Size
BoACTIN	CTGTGACAATGGTACCGGAATG	forward		59	62
	ACAGCCCTGGGAGCATCA	reverse		58.9
BoCNGC1	AAATGGCAAGAAACCAGAGG	forward	2564	59.17	149
	AATGCCCAGGTCTATGGAAG	reverse	2693	59.01
BoCNGC2	TTAGGTGCTGCGATTTATGC	forward	2824	58.94	130
	CAGGATCAGCTGGTTTCTGA	reverse	2934	58.96
BoCNGC3	AGCTTCAACGATGCAATCTG	forward	9	59.03	139
	ATCAACACCCAAAGCAACAA	reverse	128	59.02
BoCNGC4	CGTGGAGTTGACGAAGAGAA	forward	2313	59.01	118
	AGACAGGCAGGAGGAAGAAA	reverse	2411	59.01
BoCNGC5	CCGCTCTTCTTGTACCTTCC	forward	460	58.93	143
	GCCGTTCTAAACCTCAAAGC	reverse	583	58.98
BoCNGC6	CACCAGACCTGAGAGAACGA	forward	1882	58.96	105
	TCAGATCCTTTGGGAGGTTC	reverse	1967	59.06
BoCNGC7	GTGTTCGTGGACCCTTTCTT	forward	421	59.04	139
	GAGCCATGTGAGCGAGATAA	reverse	540	58.98
BoCNGC8	GCTTCTTCCTTCATCCAAGC	forward	2494	59.01	148
	CTGGAGTCCTCTCGTCTTCC	reverse	2622	58.97
BoCNGC9	TCTTGTTCGACGTGTAAGCC	forward	2383	58.93	132
	GTCAAGCATTCTTTCGTCCA	reverse	2495	58.85
BoCNGC10	CGGTTTCTTCAACTCGATCA	forward	3185	58.85	146
	GAGCGAATGCTTCAACTTCA	reverse	3311	59.15
BoCNGC11	ACGCGATATGTGAACGGTTA	forward	2558	59.07	118
	GTCGAGCTATCGAGCTTTCC	reverse	2656	59.18
BoCNGC12	GACCGAAATGCTCTTCATCA	forward	2804	58.8	117
	AGCTCTTCTCCGCAGAACTC	reverse	2901	58.92
BoCNGC13	AGATCACGCCCTGAGAGTTT	forward	1282	58.89	125
	TGCTCGTAGCATCACAATGA	reverse	1387	58.97
BoCNGC14	TGCAATCTACAACGGCTAGG	forward	1840	58.94	127
	CATTTGTATTGGACGAACCG	reverse	1947	58.89
BoCNGC15	CGTCTTCCTCAACGCTTGTA	forward	4888	59.07	119
	GCGTTTGACTTTCTCGTTGA	reverse	4987	59.05
BoCNGC16	TGTGTCTCCTTGTCGATGGT	forward	359	59.1	107
	GCGAGCAATCTTGAACTGAA	reverse	446	59.15
BoCNGC17	TTACCAATTCGTCTCACCCA	forward	1465	58.97	110
	ATCGGAATGGTCCGTTAGAG	reverse	1555	59.01
BoCNGC18	CTCGATATGGCTTCTCCCAT	forward	130	59.1	139
	CGTCAATGGTGGAAGAATTG	reverse	249	58.97
BoCNGC19	TACGATGATGTTCCCATGCT	forward	19	58.95	106
	TGGAAGACGTGTTTGAGAGG	reverse	105	58.85
BoCNGC20	CGACAGCTCGACTGTTGTTT	forward	126	59.09	142
	GCGAGTGGAAGTAGGAGGAG	reverse	248	59.04
BoCNGC21	TAGGCTACACGGGTCCTCTT	forward	149	58.81	141
	CAGGCTGTGACGAGGAGATA	reverse	270	58.98
BoCNGC22	CACTTCCAGGTTTCGTAGCA	forward	81	58.92	123
	ACAAATGCTGGTCGTCCATA	reverse	184	59
BoCNGC23	TGTGGCCGTTTAGGATGATA	forward	3081	58.99	133
	TGGCTCATCCACTGCTCTAC	reverse	3194	58.99
BoCNGC24	AACGAGGTTAGGCATGTTCC	forward	3740	59.06	139
	TGAAACCCTTCAGAACCACA	reverse	3859	59.11
BoCNGC25	TAGGCTACACAGGCCCTCTT	forward	161	58.96	113
	AGGAGAGGGAGGGAAGAAAG	reverse	254	58.88
BoCNGC26	CCCTCGTCGAACACAGAGTA	forward	156	58.88	124
	GGAGGATTCAGGAGGTTGAA	reverse	260	59.06
